# Supplementary material for: The Impact of the COVID-19 Pandemic on Lifestyle and Wellbeing of Children, Adolescents and Their Parents: A Qualitative Study
Source: Children (Basel). 2022 Dec 8;9(12):1929. doi: 10.3390/children9121929 (PMC9776844; doi:10.3390/children9121929)
Supplement: Supplementary file 1 [file children-09-01929-s001.zip]

Archive with 1 entries (1 files):
- children-2067517-supplementary.pdf
